# Supplementary material for: Relationship Dysfunction in Couples When One Partner Is Diagnosed with Borderline Personality Disorder: Findings from a Pilot Study
Source: Behav Sci (Basel). 2023 Mar 13;13(3):253. doi: 10.3390/bs13030253 (PMC10045094; doi:10.3390/bs13030253)
Supplement: Supplementary file 1 [file behavsci-13-00253-s001.zip]

Archive with 1 entries (1 files):
- behavsci-2227386-supplementary.pdf
